# Supplementary material for: Epidemiological characteristics an outbreak of ST11 multidrug-resistant and hypervirulent Klebsiella pneumoniae in Anhui, China
Source: Front Microbiol. 2022 Sep 23;13:996753. doi: 10.3389/fmicb.2022.996753 (PMC9537591; doi:10.3389/fmicb.2022.996753)
Supplement: Supplementary file 3 [file Table_4.XLSX]

## Sheet: Sheet1
Supplementary Table 4 MLST analysis of all isolates
Strains	infB	phoE	pgi	tonB	mdh	gapA	rpoB	MLST
21072123	1	1	57	7	2	4	1	307
21072129	1	12	1	16	20	2	15	348
21072133	1	12	1	16	20	2	15	348
21072205	1	1	57	7	2	4	1	307
21072329	3	1	1	4	1	3	1	11
21072426	9	13	1	16	2	2	1	37
21072515	1	1	1	4	1	3	1	524
21072527	3	1	1	4	1	3	45	1883
21072648	3	9	1	14	1	2	10	3409
21072728	1	27	17	39	2	2	1	107
21072928	3	1	1	4	1	3	1	11
21073066	1	1	1	1	1	1	1	15
21073160	3	1	1	4	1	3	1	11
21073164	1	1	57	7	2	4	1	307
21080237	3	1	1	4	1	3	1	11
21080534	3	1	1	4	1	3	1	11
21080631	3	1	1	4	1	3	1	11
21080937	3	1	1	4	1	3	1	11
21080950	1	1	1	1	1	1	1	15
21080960	1	1	1	1	1	1	1	15
21081153	3	109	1	18	1	2	56	678
21081212	1	1	1	1	1	1	1	15
21081224	3	4	2	4	2	2	4	1271
21081241	1	1	1	1	1	1	1	15
21083181	3	1	1	4	1	3	1	11
21090105	1	1	57	7	2	4	1	307
21090324	95	1	3	274	2	2	4	1644
21090736	1	27	3	39	2	2	1	219
21090924	1	1	1	4	1	1	1	709
21091025	3	1	1	4	1	3	1	11
21091072	3	7	1	4	6	2	7	2571
21091216	1	1	1	1	1	1	1	15
21091253	1	1	1	1	1	1	1	15
21092036	1	26	42	18	2	2	4	211
21100711	3	1	1	4	1	3	1	11
21101834	3	1	1	4	1	3	1	11
21102030	1	9	1	112	2	2	1	412
21102214	1	9	1	112	2	2	45	Unknow type
21102853	9	13	1	16	2	2	1	37
21103127	1	1	1	1	1	1	1	15
21111074	1	4	34	64	1	2	1	180
21111515	1	1	193	1	1	1	1	3034
21111550	1	10	1	13	2	2	4	65
21111620	1	1	193	1	1	1	1	3034
21111646	1	1	57	7	2	4	1	307
21111661	3	1	1	4	1	3	1	11
21111747	1	1	1	1	1	1	1	15
21112231	1	10	1	13	2	2	4	65
21112315	22	31	23	49	26	18	41	2059
21112561	1	1	1	1	1	1	1	15
21112728	1	1	57	7	2	4	1	307
21112827	1	9	8	13	5	10	8	5138
21112839	1	7	1	12	1	2	1	485
21113030	1	1	57	7	2	4	1	307
21120159	1	10	1	13	2	2	4	65
21120240	3	1	1	4	1	3	1	11
21120463	3	48	2	4	2	2	4	193
21120606	3	48	2	4	2	2	4	193
21120826	1	1	57	7	2	4	1	307
21120944	1	48	2	4	2	2	4	5799
21121302	1	1	57	7	2	4	1	307
21121624	1	1	1	1	1	1	1	15
21121928	1	1	1	1	1	1	1	15
21122105	1	1	1	1	1	1	1	15
21122243	1	3	1	9	1	2	1	1933
21122245	1	3	1	9	1	2	1	1933
21122431	1	1	57	7	2	4	1	307
21122623	1	16	2	40	1	71	4	1958
22010104	1	12	3	18	13	47	25	1787
22010122	1	7	1	7	2	2	1	36
22010302	4	7	1	38	6	3	4	147
22010330	18	82	49	108	21	45	22	519
22010519	1	12	3	18	13	47	25	1787
211221031	3	1	1	4	1	3	1	11
FRPDR	3	1	1	4	1	3	1	11
KP2000557	3	1	1	4	1	3	1	11
