# Supplementary material for: Epidemiological characteristics an outbreak of ST11 multidrug-resistant and hypervirulent Klebsiella pneumoniae in Anhui, China
Source: Front Microbiol. 2022 Sep 23;13:996753. doi: 10.3389/fmicb.2022.996753 (PMC9537591; doi:10.3389/fmicb.2022.996753)
Supplement: Supplementary file 4 [file Table_5.XLSX]

## Sheet: Sheet1
Supplementary Table 5 MLST, capsule typing and virulence genes of ST11, ST15, and ST307 isolates
strain	RmpADC	RmST	rmpA2	species	species_match	K_locus	ST	contig_count	N50	largest_contig	total_size	ambiguous_bases	QC_warnings	virulence_score	Yersiniabactin	YbST	Colibactin	CbST	Aerobactin	AbST	Salmochelin	SmST	RmpADC	RmST	rmpA2	wzi	Chr_ST	gapA	infB	mdh	pgi	phoE	rpoB	tonB	ybtS	ybtX	ybtQ	ybtP	ybtA	irp2	irp1	ybtU	ybtT	ybtE	fyuA	clbA	clbB	clbC	clbD
21072329_G	-	0	-	Klebsiella pneumoniae	strong	KL47	ST11	1	5450821	5450821	5450821	no	-	1	ybt 9; ICEKp3	192-2LV	-	0	-	0	-	0	-	0	-	wzi209	ST11	3	3	1	1	1	1	4	5*	11*	6	5	1	60	65	9	5	5	11	-	-	-	-
21072329_P1	-	0	-	unknown		-	NA	1	173108	173108	173108	no	-	0	-	0	-	0	-	0	-	0	-	0	-	-	NA	-	-	-	-	-	-	-	-	-	-	-	-	-	-	-	-	-	-	-	-	-	-
21072329_P2	-	0	-	unknown		-	NA	1	58972	58972	58972	no	-	0	-	0	-	0	-	0	-	0	-	0	-	-	NA	-	-	-	-	-	-	-	-	-	-	-	-	-	-	-	-	-	-	-	-	-	-
21072329_P3	-	0	-	unknown		-	NA	1	40479	40479	40479	no	-	0	-	0	-	0	-	0	-	0	-	0	-	-	NA	-	-	-	-	-	-	-	-	-	-	-	-	-	-	-	-	-	-	-	-	-	-
21072329_P4	-	0	-	unknown		-	NA	1	10060	10060	10060	no	-	0	-	0	-	0	-	0	-	0	-	0	-	-	NA	-	-	-	-	-	-	-	-	-	-	-	-	-	-	-	-	-	-	-	-	-	-
21072329_P5	-	0	-	unknown		-	NA	1	5596	5596	5596	no	N50	0	-	0	-	0	-	0	-	0	-	0	-	-	NA	-	-	-	-	-	-	-	-	-	-	-	-	-	-	-	-	-	-	-	-	-	-
21080237_G	-	0	-	Klebsiella pneumoniae	strong	KL64	ST11	1	5393517	5393517	5393517	no	-	1	ybt 9; ICEKp3	192-2LV	-	0	-	0	-	0	-	0	-	wzi64	ST11	3	3	1	1	1	1	4	5*	11	6	5	1	60*	65	9	5	5	11	-	-	-	-
21080237_P1	rmp 1; KpVP-1	40	rmpA2_3-47%	unknown		-	NA	1	188001	188001	188001	no	-	3	-	0	-	0	iuc 1	1	-	0	rmp 1; KpVP-1	40	rmpA2_3-47%	-	NA	-	-	-	-	-	-	-	-	-	-	-	-	-	-	-	-	-	-	-	-	-	-
21080237_P2	-	0	-	unknown		-	NA	1	129649	129649	129649	no	-	0	-	0	-	0	-	0	-	0	-	0	-	-	NA	-	-	-	-	-	-	-	-	-	-	-	-	-	-	-	-	-	-	-	-	-	-
21080237_P3	-	0	-	unknown		-	NA	1	87095	87095	87095	no	-	0	-	0	-	0	-	0	-	0	-	0	-	-	NA	-	-	-	-	-	-	-	-	-	-	-	-	-	-	-	-	-	-	-	-	-	-
21080237_P4	-	0	-	unknown		-	NA	1	41710	41710	41710	no	-	0	-	0	-	0	-	0	-	0	-	0	-	-	NA	-	-	-	-	-	-	-	-	-	-	-	-	-	-	-	-	-	-	-	-	-	-
21080237_P5	-	0	-	unknown		-	NA	1	37368	37368	37368	no	-	0	-	0	-	0	-	0	-	0	-	0	-	-	NA	-	-	-	-	-	-	-	-	-	-	-	-	-	-	-	-	-	-	-	-	-	-
21080237_P6	-	0	-	unknown		-	NA	1	10060	10060	10060	no	-	0	-	0	-	0	-	0	-	0	-	0	-	-	NA	-	-	-	-	-	-	-	-	-	-	-	-	-	-	-	-	-	-	-	-	-	-
21080534_G	-	0	-	Klebsiella pneumoniae	strong	KL64	ST11	1	5422972	5422972	5422972	no	-	1	ybt 9; ICEKp3	192-1LV	-	0	-	0	-	0	-	0	-	wzi64	ST11	3	3	1	1	1	1	4	5*	11	6	5	1	60	65	9	5	5	11	-	-	-	-
21080534_P1	-	0	rmpA2_3-47%	unknown		-	NA	1	210914	210914	210914	no	-	3	-	0	-	0	iuc 1	1-2LV	-	0	-	0	rmpA2_3-47%	-	NA	-	-	-	-	-	-	-	-	-	-	-	-	-	-	-	-	-	-	-	-	-	-
21080534_P2	-	0	-	unknown		-	NA	1	87095	87095	87095	no	-	0	-	0	-	0	-	0	-	0	-	0	-	-	NA	-	-	-	-	-	-	-	-	-	-	-	-	-	-	-	-	-	-	-	-	-	-
21080534_P3	-	0	-	unknown		-	NA	1	30116	30116	30116	no	-	0	-	0	-	0	-	0	-	0	-	0	-	-	NA	-	-	-	-	-	-	-	-	-	-	-	-	-	-	-	-	-	-	-	-	-	-
21080534_P4	rmp 1; KpVP-1	40	-	unknown		-	NA	1	5787	5787	5787	no	N50	0	-	0	-	0	-	0	-	0	rmp 1; KpVP-1	40	-	-	NA	-	-	-	-	-	-	-	-	-	-	-	-	-	-	-	-	-	-	-	-	-	-
21080534_P5	-	0	-	unknown		-	NA	1	5596	5596	5596	no	N50	0	-	0	-	0	-	0	-	0	-	0	-	-	NA	-	-	-	-	-	-	-	-	-	-	-	-	-	-	-	-	-	-	-	-	-	-
21080937_G	-	0	-	Klebsiella pneumoniae	strong	KL64	ST11	1	5393376	5393376	5393376	no	-	1	ybt 9; ICEKp3	192-1LV	-	0	-	0	-	0	-	0	-	wzi64	ST11	3	3	1	1	1	1	4	5*	11	6	5	1	60	65	9	5	5	11	-	-	-	-
21080937_P10	-	0	-	unknown		-	NA	1	5535	5535	5535	no	N50	0	-	0	-	0	-	0	-	0	-	0	-	-	NA	-	-	-	-	-	-	-	-	-	-	-	-	-	-	-	-	-	-	-	-	-	-
21080937_P1	-	0	rmpA2_3-47%	unknown		-	NA	1	157481	157481	157481	no	-	3	-	0	-	0	iuc 1	1	-	0	-	0	rmpA2_3-47%	-	NA	-	-	-	-	-	-	-	-	-	-	-	-	-	-	-	-	-	-	-	-	-	-
21080937_P2	rmp 1; KpVP-1	27-1LV	-	unknown		-	NA	1	132724	132724	132724	no	-	0	-	0	-	0	-	0	iro 1	2	rmp 1; KpVP-1	27-1LV	-	-	NA	-	-	-	-	-	-	-	-	-	-	-	-	-	-	-	-	-	-	-	-	-	-
21080937_P3	-	0	-	unknown		-	NA	1	68628	68628	68628	no	-	0	-	0	-	0	-	0	-	0	-	0	-	-	NA	-	-	-	-	-	-	-	-	-	-	-	-	-	-	-	-	-	-	-	-	-	-
21080937_P4	-	0	-	unknown		-	NA	1	37368	37368	37368	no	-	0	-	0	-	0	-	0	-	0	-	0	-	-	NA	-	-	-	-	-	-	-	-	-	-	-	-	-	-	-	-	-	-	-	-	-	-
21080937_P5	-	0	-	unknown		-	NA	1	26525	26525	26525	no	-	0	-	0	-	0	-	0	-	0	-	0	-	-	NA	-	-	-	-	-	-	-	-	-	-	-	-	-	-	-	-	-	-	-	-	-	-
21080937_P6	-	0	-	unknown		-	NA	1	11970	11970	11970	no	-	0	-	0	-	0	-	0	-	0	-	0	-	-	NA	-	-	-	-	-	-	-	-	-	-	-	-	-	-	-	-	-	-	-	-	-	-
21080937_P7	-	0	-	unknown		-	NA	1	10895	10895	10895	no	-	0	-	0	-	0	-	0	-	0	-	0	-	-	NA	-	-	-	-	-	-	-	-	-	-	-	-	-	-	-	-	-	-	-	-	-	-
21080937_P8	-	0	-	unknown		-	NA	1	9789	9789	9789	no	N50	0	-	0	-	0	-	0	-	0	-	0	-	-	NA	-	-	-	-	-	-	-	-	-	-	-	-	-	-	-	-	-	-	-	-	-	-
21080937_P9	-	0	-	unknown		-	NA	1	5596	5596	5596	no	N50	0	-	0	-	0	-	0	-	0	-	0	-	-	NA	-	-	-	-	-	-	-	-	-	-	-	-	-	-	-	-	-	-	-	-	-	-
21091025_G	-	0	-	Klebsiella pneumoniae	strong	KL64	ST11	1	5471606	5471606	5471606	no	-	1	ybt 9; ICEKp3	192-2LV	-	0	-	0	-	0	-	0	-	wzi64	ST11	3	3	1	1	1	1	4	5*	11	6	5	1	60*	65	9	5	5	11	-	-	-	-
21091025_P1	-	0	-	unknown		-	NA	1	133771	133771	133771	no	-	0	-	0	-	0	-	0	-	0	-	0	-	-	NA	-	-	-	-	-	-	-	-	-	-	-	-	-	-	-	-	-	-	-	-	-	-
21091025_P2	-	0	-	unknown		-	NA	1	84876	84876	84876	no	-	0	-	0	-	0	-	0	-	0	-	0	-	-	NA	-	-	-	-	-	-	-	-	-	-	-	-	-	-	-	-	-	-	-	-	-	-
21091025_P3	-	0	-	unknown		-	NA	1	23759	23759	23759	no	-	0	-	0	-	0	-	0	-	0	-	0	-	-	NA	-	-	-	-	-	-	-	-	-	-	-	-	-	-	-	-	-	-	-	-	-	-
21091025_P4	-	0	-	unknown		-	NA	1	5596	5596	5596	no	N50	0	-	0	-	0	-	0	-	0	-	0	-	-	NA	-	-	-	-	-	-	-	-	-	-	-	-	-	-	-	-	-	-	-	-	-	-
FRPDR	-	0	-	Klebsiella pneumoniae	strong	KL64	ST11	7	5557247	5557247	5557247	no	-	4	ybt 9; ICEKp3	192-2LV	-	0	-	0	-	0	-	0	-	wzi64	ST11	3	3	1	1	1	1	4	5*	11	6	5	1	60	65*	9	5	5	11	-	-	-	-
FRPDR_P1	rmp 1; KpVP-1	40	rmpA2_3-47%	unknown		-	NA	1	219933	219933	219933	no	-	3	-	0	-	0	iuc 1	1	-	0	rmp 1; KpVP-1	40	rmpA2_3-47%	-	NA	-	-	-	-	-	-	-	-	-	-	-	-	-	-	-	-	-	-	-	-	-	-
FRPDR_P2	-	0	-	unknown		-	NA	1	107554	107554	107554	no	-	0	-	0	-	0	-	0	-	0	-	0	-	-	NA	-	-	-	-	-	-	-	-	-	-	-	-	-	-	-	-	-	-	-	-	-	-
FRPDR_P3	-	0	-	unknown		-	NA	1	65935	65935	65935	no	-	0	-	0	-	0	-	0	-	0	-	0	-	-	NA	-	-	-	-	-	-	-	-	-	-	-	-	-	-	-	-	-	-	-	-	-	-
FRPDR_P4	-	0	-	unknown		-	NA	1	61413	61413	61413	no	-	0	-	0	-	0	-	0	-	0	-	0	-	-	NA	-	-	-	-	-	-	-	-	-	-	-	-	-	-	-	-	-	-	-	-	-	-
FRPDR_P5	-	0	-	unknown		-	NA	1	11970	11970	11970	no	-	0	-	0	-	0	-	0	-	0	-	0	-	-	NA	-	-	-	-	-	-	-	-	-	-	-	-	-	-	-	-	-	-	-	-	-	-
FRPDR_P6	-	0	-	unknown		-	NA	1	5596	5596	5596	no	N50	0	-	0	-	0	-	0	-	0	-	0	-	-	NA	-	-	-	-	-	-	-	-	-	-	-	-	-	-	-	-	-	-	-	-	-	-
K2000557_G	-	0	-	Klebsiella pneumoniae	strong	-	ST751	1	4948687	4948687	4948687	no	total_size	0	-	0	-	0	-	0	-	0	-	0	-	-	ST418-1LV	3	3	1	1	1	46	4	-	-	-	-	-	-	-	-	-	-	-	-	-	-	-
K2000557_P1	-	0	-	unknown		-	NA	1	506359	506359	506359	no	-	1	ybt 9; ICEKp3	192-2LV	-	0	-	0	-	0	-	0	-	-	NA	-	-	-	-	-	-	-	5*	11	6	5	1	60	65	9	5	5	11*	-	-	-	-
K2000557_P2	rmp 1; KpVP-1	40-1LV	rmpA2_3-47%	unknown		-	NA	1	218461	218461	218461	no	-	3	-	0	-	0	iuc 1	1	-	0	rmp 1; KpVP-1	40-1LV	rmpA2_3-47%	-	NA	-	-	-	-	-	-	-	-	-	-	-	-	-	-	-	-	-	-	-	-	-	-
K2000557_P3	-	0	-	unknown		-	NA	1	147185	147185	147185	no	-	0	-	0	-	0	-	0	-	0	-	0	-	-	NA	-	-	-	-	-	-	-	-	-	-	-	-	-	-	-	-	-	-	-	-	-	-
K2000557_P4	-	0	-	unknown		-	NA	1	106637	106637	106637	no	-	0	-	0	-	0	-	0	-	0	-	0	-	-	NA	-	-	-	-	-	-	-	-	-	-	-	-	-	-	-	-	-	-	-	-	-	-
K2000557_P5	-	0	-	unknown		-	NA	1	84379	84379	84379	no	-	0	-	0	-	0	-	0	-	0	-	0	-	-	NA	-	-	-	-	-	-	-	-	-	-	-	-	-	-	-	-	-	-	-	-	-	-
K2000557_P6	-	0	-	unknown		KL64	NA	1	35669	35669	35669	no	-	0	-	0	-	0	-	0	-	0	-	0	-	wzi64	NA	-	-	-	-	-	-	-	-	-	-	-	-	-	-	-	-	-	-	-	-	-	-
K2000557_P7	-	0	-	unknown		-	NA	1	11970	11970	11970	no	-	0	-	0	-	0	-	0	-	0	-	0	-	-	NA	-	-	-	-	-	-	-	-	-	-	-	-	-	-	-	-	-	-	-	-	-	-
K2000557_P8	-	0	-	unknown		-	NA	1	5714	5714	5714	no	N50	0	-	0	-	0	-	0	-	0	-	0	-	-	NA	-	-	-	-	-	-	-	-	-	-	-	-	-	-	-	-	-	-	-	-	-	-
K2000557_P9	-	0	-	unknown		-	NA	1	5596	5596	5596	no	N50	0	-	0	-	0	-	0	-	0	-	0	-	-	NA	-	-	-	-	-	-	-	-	-	-	-	-	-	-	-	-	-	-	-	-	-	-
21072928	-	0	-	Klebsiella pneumoniae	strong	KL47	ST11	92	132010	299672	5522441	yes (12)	ambiguous_bases	1	ybt 9; ICEKp3	192-2LV	-	0	-	0	-	0	-	0	-	wzi209	ST11	3	3	1	1	1	1	4	5*	11*	6	5	1	60	65	9	5	5	11	-	-	-	-
21073160	-	0	rmpA2_8-60%	Klebsiella pneumoniae	strong	KL47	ST11	94	176165	322266	5598213	yes (14)	ambiguous_bases	4	ybt 9; ICEKp3	192-2LV	-	0	iuc 1	1	-	0	-	0	rmpA2_8-60%	wzi209	ST11	3	3	1	1	1	1	4	5*	11	6	5	1	60	65	9	5	5	11*	-	-	-	-
21080631	-	0	rmpA2_3-47%	Klebsiella pneumoniae	strong	KL64	ST11	93	176173	606719	5624297	yes (15)	ambiguous_bases	4	ybt 9; ICEKp3	192-2LV	-	0	iuc 1	1	-	0	-	0	rmpA2_3-47%	wzi64	ST11	3	3	1	1	1	1	4	5*	11	6	5	1	60*	65	9	5	5	11	-	-	-	-
21083181	-	0	rmpA2_3-47%	Klebsiella pneumoniae	strong	KL64	ST11	100	172289	409855	5496895	yes (19)	ambiguous_bases	4	ybt 9; ICEKp3	192-1LV	-	0	iuc 1	1-2LV	-	0	-	0	rmpA2_3-47%	wzi64	ST11	3	3	1	1	1	1	4	5*	11	6	5	1	60	65	9	5	5	11	-	-	-	-
21100711.gapfilled.final	-	0	rmpA2_8-60%	Klebsiella pneumoniae	strong	KL47	ST11	78	185736	678114	5519739	yes (22)	ambiguous_bases	4	ybt 9; ICEKp3	192-2LV	-	0	iuc 1	1	-	0	-	0	rmpA2_8-60%	wzi209	ST11	3	3	1	1	1	1	4	5*	11	6	5	1	60	65	9	5	5	11*	-	-	-	-
21101834	-	0	-	Klebsiella pneumoniae	strong	KL15 (KL17,KL51,KL52)	ST11	76	165849	536506	5256328	yes (7)	ambiguous_bases	1	ybt 9; ICEKp3	183	-	0	-	0	-	0	-	0	-	wzi50	ST11	3	3	1	1	1	1	4	5	11	6	5	1	25	37	9	5	5	11	-	-	-	-
21111661.gapfilled.final	-	0	-	Klebsiella pneumoniae	strong	KL47	ST11	93	209511	379981	5482690	yes (8)	ambiguous_bases	4	ybt 9; ICEKp3	192-3LV	-	0	iuc 1	1-2LV	-	0	-	0	-	wzi209	ST11	3	3	1	1	1	1	4	5*	11	6	5	1	60	65*	9	5*	5	11	-	-	-	-
21120240.gapfilled.final	-	0	-	Klebsiella pneumoniae	strong	KL64	ST11	95	162121	424662	5503108	yes (6)	ambiguous_bases	1	ybt 9; ICEKp3	192-1LV	-	0	-	0	-	0	-	0	-	wzi64	ST11	3	3	1	1	1	1	4	5*	11	6	5	1	60	65	9	5	5	11	-	-	-	-
211221031.gapfilled.final	-	0	-	Klebsiella pneumoniae	strong	KL64	ST11	102	116334	421109	5395860	yes (4)	ambiguous_bases	1	ybt 9; ICEKp3	192-1LV	-	0	-	0	-	0	-	0	-	wzi64	ST11	3	3	1	1	1	1	4	5*	11	6	5	1	60	65	9	5	5	11	-	-	-	-
21073066.gapfilled.final	-	0	-	Klebsiella pneumoniae	strong	KL19	ST15	97	201209	584675	5680727	yes (27)	ambiguous_bases	1	ybt 14; ICEKp5?	131-4LV	-	0	-	0	-	0	-	0	-	wzi19	ST15	1	1	1	1	1	1	1	4	4	5	4	1	27*	184*	2	4	4*	2	-	-	-	-
21080950.gapfilled.final	-	0	-	Klebsiella pneumoniae	strong	KL19	ST15	93	212325	429764	5656143	yes (19)	ambiguous_bases	1	ybt 14; ICEKp5?	131-4LV	-	0	-	0	-	0	-	0	-	wzi19	ST15	1	1	1	1	1	1	1	4	4	5	4	1	27*	184*	2	4	4*	2	-	-	-	-
21080960.gapfilled.final	-	0	-	Klebsiella pneumoniae	strong	KL19	ST15	91	246826	466755	5670977	yes (14)	ambiguous_bases	1	ybt 14; ICEKp5?	131-4LV	-	0	-	0	-	0	-	0	-	wzi19	ST15	1	1	1	1	1	1	1	4	4	5	4	1	27*	184*	2	4	4*	2	-	-	-	-
21081241.gapfilled.final	-	0	-	Klebsiella pneumoniae	strong	KL19	ST15	67	224694	696899	5598282	yes (3)	ambiguous_bases	1	ybt 14; ICEKp5?	131-4LV	-	0	-	0	-	0	-	0	-	wzi19	ST15	1	1	1	1	1	1	1	4	4	5	4	1	27*	184*	2	4	4*	2	-	-	-	-
21091216.gapfilled.final	-	0	-	Klebsiella pneumoniae	strong	KL19	ST15	72	200813	466658	5687326	yes (3)	ambiguous_bases	1	ybt 14; ICEKp5?	131-4LV	-	0	-	0	-	0	-	0	-	wzi19	ST15	1	1	1	1	1	1	1	4	4	5	4	1	27*	184*	2	4	4*	2	-	-	-	-
21091253.gapfilled.final	-	0	-	Klebsiella pneumoniae	strong	KL19	ST15	71	282439	584835	5584448	yes (22)	ambiguous_bases	1	ybt 14; ICEKp5?	131-4LV	-	0	-	0	-	0	-	0	-	wzi19	ST15	1	1	1	1	1	1	1	4	4	5	4	1	27*	184*	2	4	4*	2	-	-	-	-
21103127.gapfilled.final	-	0	-	Klebsiella pneumoniae	strong	KL19	ST15	86	195220	429860	5669793	yes (4)	ambiguous_bases	1	ybt 14; ICEKp5?	131-4LV	-	0	-	0	-	0	-	0	-	wzi19	ST15	1	1	1	1	1	1	1	4	4	5	4	1	27*-56%	184*	2	4	4*	2	-	-	-	-
21111747.gapfilled.final	-	0	-	Klebsiella pneumoniae	strong	KL19	ST15	94	268772	584835	5653074	yes (32)	ambiguous_bases	1	ybt 14; ICEKp5?	131-4LV	-	0	-	0	-	0	-	0	-	wzi19	ST15	1	1	1	1	1	1	1	4	4*	5	4	1	27*	184*	2	4	4*	2	-	-	-	-
21112561.gapfilled.final	-	0	-	Klebsiella pneumoniae	strong	KL19	ST15	88	246814	493171	5668298	yes (10)	ambiguous_bases	1	ybt 14; ICEKp5?	131-4LV	-	0	-	0	-	0	-	0	-	wzi19	ST15	1	1	1	1	1	1	1	4	4	5	4	1	27*-76%	184*	2	4	4*	2	-	-	-	-
21121624.gapfilled.final	-	0	-	Klebsiella pneumoniae	strong	KL19	ST15	80	212855	357849	5509689	yes (16)	ambiguous_bases	1	ybt 14; ICEKp5?	131-4LV	-	0	-	0	-	0	-	0	-	wzi19	ST15	1	1	1	1	1	1	1	4	4	5	4	1	27*	184*	2	4	4*	2	-	-	-	-
21121928.gapfilled.final	-	0	-	Klebsiella pneumoniae	strong	KL19	ST15	66	274396	493183	5618337	yes (5)	ambiguous_bases	1	ybt 14; ICEKp5?	131-4LV	-	0	-	0	-	0	-	0	-	wzi19	ST15	1	1	1	1	1	1	1	4	4	5	4	1	27*-76%	184*	2	4	4*	2	-	-	-	-
21081212.gapfilled.final	-	0	-	Klebsiella pneumoniae	strong	KL19	ST15-1LV	84	274396	609471	5618693	yes (7)	ambiguous_bases	1	ybt 14; ICEKp5?	131-4LV	-	0	-	0	-	0	-	0	-	wzi19	ST15-1LV	1	1	1*	1	1	1	1	4	4	5	4	1	27*	184*	2	4	4*	2	-	-	-	-
21122105.gapfilled.final	-	0	-	Klebsiella pneumoniae	strong	KL19	ST15-1LV	260	36855	139542	5250303	yes (36)	ambiguous_bases	1	ybt 14; ICEKp5?	131-4LV	-	0	-	0	-	0	-	0	-	wzi19	ST15-1LV	-	1	1	1	1	1	1	4	4	5	4	1	27*	184*	2	4	4*	2	-	-	-	-
21072123.gapfilled.final	-	0	-	Klebsiella pneumoniae	strong	KL102 (KL149,KL155)	ST307	55	308033	704236	5522639	yes (7)	ambiguous_bases	0	-	0	-	0	-	0	-	0	-	0	-	wzi173	ST307	4	1	2	52	1	1	7	-	-	-	-	-	-	-	-	-	-	-	-	-	-	-
21072205.gapfilled.final	-	0	-	Klebsiella pneumoniae	strong	KL102 (KL149,KL155)	ST307	61	206907	505048	5209816	yes (11)	ambiguous_bases	0	-	0	-	0	-	0	-	0	-	0	-	wzi173	ST307	4	1	2	52	1	1	7	-	-	-	-	-	-	-	-	-	-	-	-	-	-	-
21073164.gapfilled.final	-	0	-	Klebsiella pneumoniae	strong	KL102 (KL149,KL155)	ST307	67	217267	1007912	5438573	yes (10)	ambiguous_bases	0	-	0	-	0	-	0	-	0	-	0	-	wzi173	ST307	4	1	2	52	1	1	7	-	-	-	-	-	-	-	-	-	-	-	-	-	-	-
21090105.gapfilled.final	-	0	-	Klebsiella pneumoniae	strong	KL102 (KL149,KL155)	ST307	75	203651	605073	5473533	yes (22)	ambiguous_bases	0	-	0	-	0	-	0	-	0	-	0	-	wzi173	ST307	4	1	2	52	1	1	7	-	-	-	-	-	-	-	-	-	-	-	-	-	-	-
21111646.gapfilled.final	-	0	-	Klebsiella pneumoniae	strong	KL102 (KL149,KL155)	ST307	53	315146	691126	5480317	yes (6)	ambiguous_bases	0	-	0	-	0	-	0	-	0	-	0	-	wzi173	ST307	4	1	2	52	1	1	7	-	-	-	-	-	-	-	-	-	-	-	-	-	-	-
21112728.gapfilled.final	-	0	-	Klebsiella pneumoniae	strong	KL102 (KL149,KL155)	ST307	49	372791	691050	5481425	yes (10)	ambiguous_bases	0	-	0	-	0	-	0	-	0	-	0	-	wzi173	ST307	4	1	2	52	1	1	7	-	-	-	-	-	-	-	-	-	-	-	-	-	-	-
21113030.gapfilled.final	-	0	-	Klebsiella pneumoniae	strong	KL102 (KL149,KL155)	ST307	53	377826	706449	5501927	yes (30)	ambiguous_bases	0	-	0	-	0	-	0	-	0	-	0	-	wzi173	ST307	4	1	2	52	1	1	7	-	-	-	-	-	-	-	-	-	-	-	-	-	-	-
21120826.gapfilled.final	-	0	-	Klebsiella pneumoniae	strong	KL102 (KL149,KL155)	ST307	84	204071	505874	5463575	yes (13)	ambiguous_bases	0	-	0	-	0	-	0	-	0	-	0	-	wzi173	ST307	4	1	2	52	1	1	7	-	-	-	-	-	-	-	-	-	-	-	-	-	-	-
21121302.gapfilled.final	-	0	-	Klebsiella pneumoniae	strong	KL102 (KL149,KL155)	ST307	54	372682	691050	5479820	yes (15)	ambiguous_bases	0	-	0	-	0	-	0	-	0	-	0	-	wzi173	ST307	4	1	2	52	1	1	7	-	-	-	-	-	-	-	-	-	-	-	-	-	-	-
21122431.gapfilled.final	-	0	-	Klebsiella pneumoniae	strong	KL102 (KL149,KL155)	ST307	120	119626	294980	5359575	yes (16)	ambiguous_bases	0	-	0	-	0	-	0	-	0	-	0	-	wzi173	ST307	4	1	2	52	1	1	7	-	-	-	-	-	-	-	-	-	-	-	-	-	-	-
[truncated: 24 more columns]
